# Supplementary material for: Evaluation of Dietary Quality Based on Intelligent Ordering System and Chinese Healthy Eating Index in College Students from a Medical School in Shanghai, China
Source: Nutrients. 2022 Feb 27;14(5):1012. doi: 10.3390/nu14051012 (PMC8912503; doi:10.3390/nu14051012)
Supplement: Supplementary file 1 [file nutrients-14-01012-s001.zip]

Archive with 1 entries (1 files):
- nutrients-1566830-supplementary.pdf
